# Supplementary material for: Organellar DNA Polymerases in Complex Plastid-Bearing Algae
Source: Biomolecules. 2019 Apr 7;9(4):140. doi: 10.3390/biom9040140 (PMC6523293; doi:10.3390/biom9040140)
Supplement: Supplementary file 1 [file biomolecules-09-00140-s001.zip]

Archive with 1 entries (1 files):
- biomolecules-464336-supplementary.xlsx
