# Supplementary material for: Organellar DNA Polymerases in Complex Plastid-Bearing Algae
Source: Biomolecules. 2019 Apr 7;9(4):140. doi: 10.3390/biom9040140 (PMC6523293; doi:10.3390/biom9040140)
Supplement: Supplementary file 1 [file biomolecules-09-00140-s001.zip › biomolecules-464336-supplementary.xlsx]

## Sheet: Sheet1
Table S1. In silico prediction of subcellular localization of POPs
group	organism	accession number		N-terminal end	TargetP	Predotar	PredSL	SignalP	TMHMM	experimental localization
Amoebozoa	Acanthamoeba castellanii	ELR20315	POP	partial
Amoebozoa	Dictyostelium discoideum	EAL73185	POP	full	-	-	-	-	-
Amoebozoa	Dictyostelium purpureum	XP_003293552	POP	full	-	M	M	-	-
Amoebozoa	Polysphondylium pallidum	EFA79328	POP	full	-	M	M	-	-
Apicomplexa	Babesia bigemina	CDR95746	PREX	full	M	M	M	S	-
Apicomplexa	Plasmodium falciparum	ETW53747	PREX	full	S	S	S	S	-	apicoplasts (Seow et al. 2005)
Apicomplexa	Plasmodium knowlesi	XP_002260883	PREX	full	S	S	S	S	-
Apicomplexa	Theileria annulata	CAI73675	PREX	full	-	-	S	-	S
Apicomplexa	Toxoplasma gondii	XP_018637110	PREX	full	-	-	-	-	S	apicoplasts (Mukhopadhyay et al. 2009)
Apusozoa	Thecamonas trahens	KNC55035	POP	full	M	-	M	-	-
Bigya	Aurantiochytrium limacinum	CAMPEP_00171546792	POP	partial
Bigya	Blastocystis sp.	OAO15863	POP	full	M	M	M	-	-
Cercozoa	Spongospora subterranea	CRZ01365	POP	partial
Cercozoa	Plasmodiophora brassicae	CEO96808	POP	full	M	M	M	-	-
Cercozoa	Paulinella chromatophora	GEZN01002199	POP	full	-	-	-	-	-
Chlorarachniophyta	Bigelowiella natans	JGI_223016	POP1	full	M	-	M	-	-	mitochondria (this study)
Chlorarachniophyta	Bigelowiella natans	JGI_33896	POP2	full	M	M	S	S	S	plastids (this study)
Chlorarachniophyta	Gymnochlora sp.	CAMPEP_0167744398	POP1	full	M	M	M	-	-
Chlorarachniophyta	Bigelowiella longifila	CAMPEP_0185259784	POP1	partial
Chlorarachniophyta	Chlorarachnion reptans	CAMPEP_0114531092	POP1	partial
Chlorarachniophyta	Amorphochlora amoebiformis	CAMPEP_0118601456	POP1	partial
Chlorarachniophyta	Amorphochlora amoebiformis	CAMPEP_0118631294	POP2	partial
Chlorarachniophyta	Lotharella globosa	CAMPEP_0114065246	POP1	partial
Chlorarachniophyta	Lotharella oceanica	CAMPEP_0170196690	POP1	partial
Chlorarachniophyta	Lotharella oceanica	CAMPEP_0170197940	POP2	partial
Chlorarachniophyta	Norrisiella sphaerica	CAMPEP_0184497012	POP1	partial
Chlorarachniophyta	Norrisiella sphaerica	CAMPEP_0184502572	POP2	partial
Chlorarachniophyta	Partenskyella glossopodia	CAMPEP_0197541864	POP1	partial
Chlorophyta	Auxenochlorella protothecoides	XP_011396520	POP	full	M	M	M	-	-
Chlorophyta	Micromonas pusilla	XP_003056693	POP	full	-	-	-	-	-
Chlorophyta	Ostreococcus lucimarinus	XP_001419587	POP	partial
Chlorophyta	Ostreococcus tauri	XP_003081271	POP	full	C	-	M	-	-
Chromerida	Vitrella brassicaformis	CEM01557	POP	partial
Chromerida	Vitrella brassicaformis	CEM23220	PREX	full	M	-	M	-	-
Chromerida	Chromera velia	CAMPEP_0184635588	POP	partial
Chromerida	Chromera velia	CAMPEP_0184613612	PREX	partial
Ciliophora	Paramecium tetraurelia	XP_001431083	POP	full	M	M	-	-	-
Ciliophora	Tetrahymena thermophila	XP_001014571	POP	full	M	M	M	-	-	mitochondria (Moriyama et al. 2011)
Cryptophyta	Guillardia theta	JGI_79451	POP	full	-	-	-	-	-
Cryptophyta	Guillardia theta	JGI_199174	POP	partial
Cryptophyta	Hemiselmis andersenii	CAMPEP_0114112558	POP clade-D2	partial
Dinoflagellata	Alexandrium monilatum	CAMPEP_0175490792	POP clade-D1	partial
Dinoflagellata	Alexandrium monilatum	CAMPEP_0175537882	POP clade-D2	partial
Dinoflagellata	Lingulodinium polyedra	CAMPEP_0118114076	POP clade-D1	partial
Dinoflagellata	Lingulodinium polyedra	CAMPEP_0118537654	POP clade-D2	partial
Dinoflagellata	Prorocentrum minimum	CAMPEP_0176710654	POP clade-D1	partial
Dinoflagellata	Prorocentrum minimum	CAMPEP_0176868330	POP clade-D2	partial
Dinoflagellata	Scrippsiella hangoei	CAMPEP_0203857686	POP clade-D1	partial
Dinoflagellata	Scrippsiella hangoei	CAMPEP_0177295960	POP clade-D2	partial
Dinoflagellata	Symbiodinium sp.	CAMPEP_0181698484	POP clade-D1	partial
Dinoflagellata	Symbiodinium sp.	CAMPEP_0181657138	POP clade-D2	full	M	M	M	S	-
Dinoflagellata (non-photosynthetic)	Crypthecodinium cohnii	CAMPEP_0194993362	POP clade-D2	full	M	M	-	-	-
Dinoflagellata (non-photosynthetic)	Crypthecodinium cohnii	CAMPEP_0194909574	POP clade-D2	partial
Dinoflagellata (non-photosynthetic)	Noctiluca scintillans	CAMPEP_0194557408	POP clade-D2	partial
Dinoflagellata (non-photosynthetic)	Oxyrrhis marina	CAMPEP_0204353890	POP	partial
Dinoflagellata (non-photosynthetic)	Oxyrrhis marina	CAMPEP_0204325502	POP	partial
Dinoflagellata (teriary_diatom)	Kryptoperidinium foliaceum	CAMPEP_0176224888	POP clade-D2	partial
Dinoflagellata (teriary_diatom)	Kryptoperidinium foliaceum	CAMPEP_0176001366	POP diatom clade	full	-	-	-	-	-
Dinoflagellata (teriary_haptophyte)	Karenia brevis	CAMPEP_0174219394	POP haptophyte clade	full	M	S	S	S	-	CSG-RR
Dinoflagellata (teriary_haptophyte)	Karenia brevis	CAMPEP_0178192666	POP clade-D2	full	M	-	-	-	-
Dinoflagellata (teriary_haptophyte)	Kariodinium micrum	CAMPEP_0169381720	POP clade-D2	full	M	M	M	-	-
Glaucophyta	Gloeochaete wittrockiana	CAMPEP_0184358982	POP	full	-	C	-	-	-
Haptophyta	Chrysochromulina brevifilum	CAMPEP_0174764242	POP	partial
Haptophyta	Chrysochromulina polylepis	CAMPEP_0183213302	POP	partial
Haptophyta	Emiliania huxleyi	XP_005772375	POP	full	S	S	S	S	S	GLA-WR
Haptophyta	Isochrysis sp.	CAMPEP_0185122404	POP	full	M	M	M	S	-	SRS-LV
Haptophyta	Pleurochrysis carterae	CAMPEP_0170041258	POP	full	-	-	M	-	-
Haptophyta	Prymnesium parvum	CAMPEP_0195621974	POP	partial
Ochrophyta	Aureococcus anophagefferens	XP_009037913	POP	full	M	M	M	-	-
Ochrophyta	Pelagomonas calceolata	CAMPEP_0195875346	POP	partial
Ochrophyta	Bolidomonas pacifica	CAMPEP_0118663760	POP	partial
Ochrophyta	Chaetoceros neogracile	CAMPEP_0195486744	POP	full	-	-	-	-	-
Ochrophyta	Ectocarpus siliculosus	CBN74706	POP	full	-	-	-	-	-
Ochrophyta	Extubocellulus spinifer	CAMPEP_0178564246	POP	partial
Ochrophyta	Heterosigma akashiwo	CAMPEP_0179558012	POP	partial
Ochrophyta	Paraphysomonas bandaiensis	CAMPEP_0185020374	POP	partial
Ochrophyta	Phaeodactylum tricornutum	XP_002177273	POP	partial
Ochrophyta	Pseudo-nitzschia multiseries	249814	POP	full	-	-	-	-	-
Ochrophyta	Thalassiosira pseudonana	XP_002294547	POP	partial
Oomycota	Albugo candida	CCI46020	POP	full	M	M	M	-	-
Oomycota	Albugo laibachii	CCA22551	POP	full	M	M	M	-	S
Oomycota	Aphanomyces astaci	ETV72269	POP	full	M	M	M	-	-
Oomycota	Hyaloperonospora arabidopsidis	HpaT800151	POP	full	M	M	M	-	-
Oomycota	Phytophthora infestans	PITG_03056T0	POP	full	-	-	-	-	-
Oomycota	Phytophthora parasitica	XP_008907112	POP	full	M	M	M	S	-
Oomycota	Pythium arrhenomanes	EPrPRT00000015480	POP	full	-	M	M	-	-
Oomycota	Saprolegnia diclina	EQC28659	POP	full	M	M	M	-	-
Oomycota	Saprolegnia parasitica	XP_012202491	POP	full	M	M	M	-	-
Perkinsozoa	Perkinsus marinus	XP_002772118	POP	full	M	M	M	-	-
Rhodophyta	Cyanidioschyzon merolae	544215002_CMO270C	POP	full	-	-	M	-	-	plastids and mitochondria (Moriyama et al. 2008)
Rhodophyta	Porphyridium purpureum	contig_2347.17	POP	full	M	-	-	-	-
Rhodophyta	Rhodosorus marinus	CAMPEP_0113960324	POP	full	C	M	M	-	-
